# Supplementary material for: Pangenome and genome variation analyses of pigs unveil genomic facets for their adaptation and agronomic characteristics
Source: Imeta. 2024 Dec 26;3(6):e257. doi: 10.1002/imt2.257 (PMC11683468; doi:10.1002/imt2.257)
Supplement: Supplementary file 2 — Table S1. Summary statistics of the pig genome assemblies in this study. Table S2. Summary statistics of repeat analyses for 27 genomes. Table S3. Summary statistics of gene annotation and BUSCO evaluation annotation (vertebrata_odb10) of 26 pig genomes and the reference genome. Table S4. Summary statistics of non‐coding RNAs in genomes. Table S5. Profiles of the pig pangenomes constructed from autosomal sequences of 27 assemblies. Table S6. Analysis of different methods of pig pangenome sequence. Table S7. Summary statistics of annotation analysis of different methods of pig pangenome sequence. Table S8. Analysis of different methods of pig pangenome sequence for genes. Table S9. Summary statistics of different methods of structural variations (SVs). Table S10. Summary statistics of Ensemble Variant Effect Predictor result of SVs. Table S11. Environmental variables used in this study and redundancy analysis (RDA) results for different variations with different variables. Table S12. Summary of latent factor mixed model (LFMM) significant sites with gene information after q‐value correction at 1%. Table S13. Summary of candidate genes of LFMM analysis. Table S14. Literature references for the genes mentioned in this paper. Table S15. Summary of candidate genes of single‐nucleotide polymorphisms (SNPs) and SVs for Eco16 of LFMM analysis in two hotspots. Table S16. Individual group information for selection signature analysis. Table S17. Genes located in the top 1% high fixation index (Fst) value regions of pig body size and intramuscular fat (IMF). Table S18. Genes located in the top 1% high nucleotide diversity (π) value regions of pig body size and IMF. Table S19. Candidate functional categories of the genes located in top 1% high Fst and π value regions of pig body size and IMF. Table S20. Summary of sequencing data used for Bamei (BM), Hanjiang Black (HJB), Juema (JM), and Large White (LW) genome de novo assembly. Table S21. PacBio Iso‐Seq and RNA transcripts used [file IMT2-3-e257-s002.xlsx]

## Sheet: S1
Table S1. Summary statistics of the pig genome assemblies in this study.
Genome name	abbreviate	Contig N50 (Mb)	Scaffold N50 (Mb)	Assembly Size(Mb)	Chromosome Size (Mb)	Chromosome Loading Ratio (%)	BUSCO (%)	Genome original	The number of genome-wide gaps	Autosomal Gap Number
Anqingliubai	AQLB	36.46	139.31	2431.04	2396.12	0.9856	0.959	Our study and not release	348	195
Babraham	Babraham	34.95	139.23	2447.65	2407.63	0.9837	0.98	GenBank number: GCA_031225015.1	336	249
Bama	BMX	1.01	140.44	2491.05	2436.96	0.9783	0.972	GenBank number: GCA_007644095.1	7034	4606
Bamei	BM	81.24	141.8	2671.53	2578.52	0.9652	0.98	Our study and the GenBank number: GCA_030704935.1	878	668
Cross	Cross	6.37	131.46	2755.44	2425.48	0.8803	0.949	GenBank number: GCA_002844635.1	661	494
Diannanxiaoer	DNXE	14.07	140.85	2649.08	2406.3	0.9084	0.976	CNSA number: CRA011461	4699	398
Duroc	Duroc	48.23	138.97	2501.91	2435.26	0.9734	0.969	Reference genome and the GenBank number: GCA_000003025.6	544	108
EuropeanWild	EW	20.19	138.06	2405.45	2367.23	0.9841	0.975	Our study and not release	511	308
Hanjiang Black	HJB	81.07	138.91	2717.47	2409.7	0.8867	0.978	Our study and not release	214	115
Jinhua	JH	36.52	138.09	2397.53	2368.18	0.9878	0.973	Our study and not release	368	239
Juema	Juema	74.81	140.75	2721.48	2543.62	0.9346	0.98	Our study and the GenBank number: GCA_040869115.1	1619	502
Laiwu	LWB	27.19	131.52	2348.04	2315.59	0.9862	0.955	Our study and not release	453	290
Luchuan	LC	18.03	140.09	2582.94	2482.12	0.961	0.974	CNSA number: CNA0017742	446	321
Large White	LW	65.54	140.1	2623.94	2586.62	0.9858	0.979	Our study and not release	180	137
Meishan	MS	51.01	138.97	2510.04	2458.43	0.9794	0.976	GenBank number: GCA_017957985.1	142	124
Meishantwo	MS2	29.15	136.28	2375.05	2339.26	0.9849	0.964	Our study and not release	414	251
Min	Min	25.3	137.81	2412	2381.97	0.9876	0.975	Our study and not release	432	263
Nanchukmacdon	NCMD	5.87	138.61	2484.53	2379.64	0.9578	0.974	GenBank number: GCA_031306245.1	855	626
Ninghe	Ninghe	4.27	137.58	2458.24	2451.92	0.9974	0.968	GenBank number: GCA_015776825.1	1615	1240
NingXiang	NX	26.07	139.03	2440.95	2421.25	0.9919	0.98	GenBank number: GCA_020567905.1	301	255
NSME	NSME	0.59	142.37	2479.33	2479.31	0.9999	0.972	GenBank number: GCA_006511355.2	44787	40846
Ossabaw	Ossabaw	6.03	140.68	2455.66	2422.23	0.9864	0.976	GenBank number: GCA_024718415.1	12037	8671
PB115	PB	0.22	135.94	2445.19	2338.32	0.9563	0.97	GenBank number: GCA_019290145.1	19991	18915
Rongchang	RC	30.68	138.02	2410.83	2371.61	0.9837	0.972	Our study and not release	432	260
Tibetan	Tibetan	24.16	139.25	2447.48	2403.31	0.982	0.977	Our study and not release	291	189
Wuzhishan	WZS	23.26	138.13	2389.01	2352.86	0.9849	0.965	Our study and not release	494	305
Large White2	LW2	27.9	138.11	2391.43	2359.56	0.9867	0.963	Our study and not release	424	268

## Sheet: S2
Table S2. Summary statistics of repeat analyses for 27 genomes.
Genome name	abbreviate	Interspersed repeats	Small RNA	Satellites	Simple repeats	Low complexity	Repeat	Bases masked(bp)
Duroc	Duroc	0.3422	0.0014	0.0147	0.0101	0.0018	0.4187	969717542
Anqingliubai	AQLB	0.3677	0.0005	0.0061	0.0111	0.0019	0.4191	941219102
Babraham	Babraham	0.3622	0.0012	0.0118	0.0139	0.0019	0.4185	959086474
Bama	BMX	0.3398	0.0013	0.0181	0.0102	0.0019	0.419	959440932
Bamei	BM	0.4066	0.0008	0.0073	0.0152	0.0018	0.4263	1154496054
Cross	Cross	0.365	0.0021	0.0023	0.0093	0.0018	0.4249	1079223370
Diannanxiaoer	DNXE	0.3948	0.0004	0.0118	0.0094	0.0018	0.4233	1107814148
EuropeanWild	EW	0.3509	0.0961	0.0008	0.0109	0.002	0.4185	877772431
Hanjiang Black	HJB	0.42	0.0036	0.0057	0.0143	0.0017	0.4273	1210103499
Jinhua	JH	0.3487	0.1139	0	0.0109	0.002	0.4191	867124842
Juema	Juema	0.4231	0.0011	0.0045	0.017	0.0017	0.427	1217994848
Laiwu	LWB	0.3534	0.1104	0.0002	0.0107	0.002	0.4192	860290263
Luchuan	LC	0.3589	0.0022	0.0069	0.01	0.0018	0.4192	969263822
Large White	LW	0.4047	0.0005	0.0035	0.0148	0.0018	0.4248	1124987566
Meishan	MS	0.3738	0.0019	0.0082	0.0104	0.0018	0.4199	994282212
Meishantwo	MS2	0.353	0.1219	0.0004	0.0111	0.002	0.4191	870822272
Min	Min	0.3589	0.0012	0.0181	0.0107	0.0018	0.4188	942540896
Nanchukmacdon	NCMD	0.3827	0.0006	0	0.0099	0.0018	0.4195	981676543
Ninghe	Ninghe	0.3531	0.1165	0	0.0111	0.0021	0.4184	900512626
NingXiang	NX	0.3538	0.0012	0.0186	0.0107	0.0019	0.4189	942380237
NSME	NSME	0.3438	0.0032	0.0175	0.01	0.0019	0.4185	946716808
Ossabaw	Ossabaw	0.355	0.0152	0.003	0.0103	0.0019	0.4191	946304502
PB115	PB	0.3689	0.0012	0.0084	0.01	0.0019	0.4183	954561892
Rongchang	RC	0.3553	0.12	0	0.0109	0.0021	0.4189	888085023
Tibetan	Tibetan	0.3745	0.0011	0.0011	0.0106	0.0019	0.4186	952544120
Wuzhishan	WZS	0.3508	0.1131	0.0003	0.0115	0.0021	0.4183	871378142
Large White2	LW2	0.3519	0.1223	0	0.0109	0.002	0.4185	872597389

## Sheet: S3
Table S3. Summary statistics of gene annotation and BUSCO evaluation annotation (vertebrata_odb10) of 26 pig genomes and the reference genome.
Genome name	abbreviate	Nr	SwissPort	TrEMBL	Egg-mapper	BUSCO (%)
Duroc	Duroc	22163	15896	25115	20718	0.982
Anqingliubai	AQLB	22030	15905	22900	21249	0.931
Babraham	Babraham	23272	16878	24814	22144	0.969
Bama	BMX	23444	16745	24269	22482	0.959
Bamei	BM	24301	18211	25586	22828	0.986
Cross	Cross	21515	15362	22654	21019	0.918
Diannanxiaoer	DNXE	22406	16185	23381	21624	0.935
EuropeanWild	EW	22530	16449	23815	21622	0.957
Hanjiang Black	HJB	23311	16856	24916	22116	0.972
Jinhua	JH	23209	16719	23596	23324	0.944
Juema	Juema	24010	17897	25406	22652	0.989
Laiwu	LWB	21806	15890	22814	21019	0.924
Luchuan	LC	22991	16697	24333	21934	0.969
Large White	LW	23193	16739	24870	22220	0.956
Meishan	MS	21975	15728	22811	21413	0.922
Meishantwo	MS2	22278	16235	23318	21362	0.935
Min	Min	22534	16447	23613	21879	0.948
Nanchukmacdon	NCMD	22194	15891	23290	21435	0.925
Ninghe	Ninghe	19978	14088	20352	19790	0.834
NingXiang	NX	23434	16920	24801	22213	0.969
NSME	NSME	23267	16873	24843	22065	0.96
Ossabaw	Ossabaw	22878	16666	24250	21932	0.962
PB115	PB	22264	16142	23460	21388	0.944
Rongchang	RC	22216	16250	23187	21413	0.939
Tibetan	Tibetan	22528	16273	23553	21706	0.944
Wuzhishan	WZS	20774	14912	21330	20643	0.902
Large White2	LW2	22381	16335	23580	21442	0.938

## Sheet: S4
Table S4 Summary statistics of non-coding RNAs in genomes.
Genome name	abbreviate	rRNA	miRNA	tRNA	snRNA	lncRNA	sRNA	ribozyme	IRES	frameshift_element	Others	Total	snRNA_percent
Anqingliubai	AQLB	30	397	455	709	173	8	10	20	4	276	1627	0.435771
Babraham	Babraham	20	215	329	489	81	0	6	16	3	193	1023	0.478006
Bama	BMX	43	425	482	715	169	10	10	20	4	288	1684	0.424584
Bamei	BM	68	363	478	1240	169	8	10	20	4	282	2164	0.573013
Cross	Cross	69	618	518	1094	172	8	9	19	3	268	2260	0.484071
Diannanxiaoer	DNXE	34	369	493	779	170	8	10	20	4	274	1668	0.467026
Duroc	Duroc	49	368	418	788	169	8	10	20	4	272	1688	0.466825
EuropeanWild	EW	71	358	401	726	172	8	10	20	4	276	1645	0.441337
Hanjiang Black	HJB	48	364	459	880	169	8	11	20	4	287	1791	0.491346
Jinhua	JH	36	387	464	712	160	9	11	19	4	278	1616	0.440594
Juema	Juema	71	369	461	1125	171	8	10	20	4	287	2065	0.544794
Laiwu	LWB	39	386	488	702	170	8	11	21	4	268	1609	0.436296
Luchuan	LC	30	370	434	713	170	8	10	20	3	276	1600	0.445625
Large White	LW	66	364	529	1171	170	8	10	20	4	283	2096	0.558683
Meishan	MS	50	367	497	741	169	8	10	20	4	276	1645	0.450456
Meishantwo	MS2	35	405	387	724	165	8	10	20	4	254	1625	0.445538
Min	Min	37	410	447	705	170	9	11	20	4	273	1639	0.43014
Nanchukmacdon	NCMD	58	411	374	861	169	8	10	20	3	274	1814	0.474642
Ninghe	Ninghe	33	363	466	761	170	8	10	20	4	271	1640	0.464024
NingXiang	NX	30	397	406	749	170	8	10	20	4	275	1663	0.450391
NSME	NSME	44	339	419	765	178	8	11	20	5	199	1569	0.487572
Ossabaw	Ossabaw	35	383	354	762	175	8	10	21	4	284	1682	0.453032
PB115	PB	36	416	421	699	171	8	10	20	6	277	1643	0.425441
Rongchang	RC	33	395	347	721	171	8	11	20	4	263	1626	0.443419
Tibetan	Tibetan	47	391	508	940	171	8	10	20	4	268	1859	0.505648
Wuzhishan	WZS	30	403	426	726	165	8	10	19	4	257	1622	0.447596
Large White2	LW2	33	383	403	773	170	8	10	20	4	273	1674	0.461768

## Sheet: S5
Table S5. Profiles of the pig pangenomes constructed from autosomal sequences of 27 assemblies.
Parameter	Unit	Minigraph-cactus
Nodes	N	178175328
Edges	N	253272873
Node length	bp	3580222936
GFA file size	Gb	44.9

## Sheet: S6
Table S6. The analysis of different methods of pig pangenome sequence.
Sequence	Length (bp)	Number	GC level (%)	Interspersed repeats	Small RNA	Satellites	Simple repeats	Low complexity	Repeat	Bases masked(bp)
Pan_Tian	72477794	39744	48.49	0.6781	0.0036	0.0494	0.0111	0.0025	0.7647	55424418
Pan_Li	308623722	336383	40.16	0.3253	0.001	0.0053	0.2787	0.0023	0.6126	189078071
Pan_Du	132409778	52106	45.46	0.6319	0.0012	0.001	0.0047	0.0011	0.6404	84794334
Minigraph_Cactus	295968860	295458	42.65	0.4493	0.0035	0.0243	0.0232	0.0025	0.5503	162860450
Note: Pan_Tian, Pan_Li and Pan_Du were published, the doi are 10.1007/s11427-019-9551-7, 10.1101/gr.277638.122 and 10.1016/j.ygeno.2024.110782, seperately.

## Sheet: S7
Table S7. Summary statistics of annotation analysis of different methods of pig pangenome sequence.
Sequence	Gene Number	Nr	SwissPort	TrEMBL
Pan_Tian	9	854	200	831
Pan_Li	133	6997	526	6079
Pan_Du	4	407	8	55
Minigraph_Cactus	120	229	109	200
Note: Pan_Tian, Pan_Li and Pan_Du were published, the doi are 10.1007/s11427-019-9551-7, 10.1101/gr.277638.122 and 10.1016/j.ygeno.2024.110782, seperately.

## Sheet: S8
Table S8. The analysis of different methods of pig pangenome sequence for genes.
Pan_Tian	Pan_Li	Pan_Du	Minigraph_Cactus	Pan_Tian |Pan_Li	Pan_Tian |Minigraph_Cactus
KCTD1	AMBP	PPP1R26	TOX4	HPD	RPL12
TOMM22	PROC	KIF26A	HDDC2	EEF1A1
TOM22	ITIH1	AHNAK2	DHRS1
ACTB	PRDX3	TPRN	ADAMDEC1
RGS11	EST1		BHLHE22
FADS2	MBL2		SQLE
	CALR		MCUR1
	C1S		TARBP1
	ITIH3		RNF169
	GSTO1		TMC6
	HGFAC		GRIN2C
	PSMD8		DDX42
	EIF3C		GRB7
	A2AP		ABCA8
	ITIH4		ZBTB21
	ACY1		SDHA
	GPX3		PRSS37
	UCRI		ACCSL
	GNAT1		SEMA6B
	GSTM1		IQGAP2
	THRB		DNAAF5
	GLYR1		PALM2AKAP2
	SEPP1		ZFPM1
	FOXC2		TMEM238
	FMO1		MEP1B
	NRL		FOXQ1
	DKK3		FARS2
	RBMX		FZD8
	UNC5C		HSD17B13
	RAD21		FBRS
	COX5A		PIGG
	MFAP4		RACK1
	KMT2C		CELSR1
	PCDA2		VNN2
	CLIC1		LFNG
	HYI		ITPR3
	SMC2		E2F1
	IF4A1		AHNAK
	PON1		SIPA1
	ALDOB		RBMXL2
	PANK3		PERM1
	HPPD		CFAP57
	RGN		TUBB1
	ITIH2		C1GALT1
	ACSL1		MYCN
	CFDP2		RPS24
	GSTA1		MUTYH
	LDHA		PDZD9
	GNMT		SIM2
	CPB2		CUX1
	DNAAF2		HCN2
	TMEM205		MNX1
	TDO2		LIN9
	AGXT		MIEF1
	GC		HAND2
	KNG1		PDZD8
	CTSB		KCNH7
	SERPING1		ATP8
	APOH		COX1
	ATXN1		SCRT2
	A2M		HIPK2
	CFI		SNX5
	GLYAT		CDIN1
	ALDH1A1		RBM4B
	ARHGAP21		OR9G1
	P4HB		GCSH
	GCGR		SNX9
	SERPINF2		GRIN1
	GYG1		GSKIP
	PROS1		YAP1
	RBP3		MKRN1
	SAG		FBRS
	F2		UB2D2
	C3		COX2
	DNMT3A		COX3
	ASL		ATG4C
	TMBIM6		ANKS6
	PAH		ITPR3
	CACNA1I		AKAP2
	C8A		SMG1
	RPL8		TPBGL
	RACK1		IER5L
	RAVER2		WEE1
	FGL1		FZD8
	SLC25A6		TOP1
	RPS15		VNN2
	CFH		OR1A1
	DNAJB7		GPD1L
	ETFB		ND4
	NONO		ND4L
	CLIC1		MKI67
	LAPTM4B		FARSB
	MGST1		DTYMK
	COMT		MTND5
	ATP5F1D		MPLKIP
	MRPL24		AHNAK
	KRT18		ADGRE1
	PCK2		AP5Z1
	PRMT5		ATP1A2
	WDR13		PPP6R2
	PDIA3		NOC2L
	TF		KAZN
	CES1		CLDN19
	RPL21		YBX1
	USF2		SLA-8
	BF		CCNK
	SLA-2		TAPT1
	PKM2		HEPACAM
	ALB		ELAPOR2
	UGT1A6		UGT1A6
	C8B		UQCRC2
	INHCA		CRNN
	EEF1B2		RPLP0
	CYP2C33		RPS15
	PCDHAC2		SV2A
	ADH1C		CPSF1
	SYT7		EEF1G
	CAT		LDHB
	CYP2E1		RPL10
	PLG
	ECHS1
	FGG
	CYP2A19
	ALDH1L1
	PCK1
	CFH
	CYP2D6
	EIF3K
	UQCRFS1

## Sheet: S9
Table S9. Summary statistics of different methods of structural variations (SVs).
SV length	Manta_INS	Manta_DEL	Pangenie_INS	Pangenie_DEL
50-100bp	26617	43900	26066	23849
100-200bp	8780	23529	20511	14497
200-300bp	22355	40240	16164	27890
300-400bp	19630	28828	10004	27566
400-500bp	617	5510	5474	2750
500-1000bp	847	17526	8458	7751
1000-5000bp		29681	7395	22050
5000-10000bp		4382	803	5053
10000-50000bp		2901	393	1528
50000-100000bp		689	33	91
Total	78846	197186	95301	133025

## Sheet: S10
Table S10. Summary statistics of Ensemble Variant Effect Predictor result of SVs.
	Pangenie Count	Manta Count
General statistics
Lines of input read	228326	276032
Variants processed	228326	276032
Variants filtered out	0	0
Novel / existing variants	-	-
Overlapped genes	25335	25120
Overlapped transcripts	45732	46430
Overlapped regulatory features	-	-
Variant classes
deletion	130422	202443
insertion	97904	73588
substitution		1
Consequence type(most severe)
transcript_ablation	318	1143
splice_acceptor_variant	2088	5270
splice_donor_variant	687	1933
stop_gained	349	45
frameshift_variant	104	84
stop_lost	35	547
start_lost	46	20
feature_truncation		13446
inframe_insertion	47	5
inframe_deletion	43	88
protein_altering_variant	27	7
splice_donor_5th_base_variant	21	18
splice_region_variant	84	109
splice_donor_region_variant	26	18
splice_polypyrimidine_tract_variant	494	78
stop_retained_variant	3
coding_sequence_variant	253	85
mature_miRNA_variant	1
5_prime_UTR_variant	576	339
3_prime_UTR_variant	1543	1262
non_coding_transcript_exon_variant	3295	3379
intron_variant	93798	106806
non_coding_transcript_variant	29
upstream_gene_variant	11690	13212
downstream_gene_variant	9639	10682
intergenic_variant	103130	117456
Consequence type(all)
transcript_ablation	453	1924
splice_acceptor_variant	4747	13906
splice_donor_variant	5015	16884
stop_gained	673	69
frameshift_variant	678	443
stop_lost	110	1379
start_lost	73	63
feature_truncation		42388
inframe_insertion	256	20
inframe_deletion	122	285
protein_altering_variant	95	55
splice_donor_5th_base_variant	4784	18213
splice_region_variant	222	353
splice_donor_region_variant	378	111
splice_polypyrimidine_tract_variant	1338	12496
start_retained_variant	1	22
stop_retained_variant	20	15
coding_sequence_variant	5237	32465
mature_miRNA_variant	3	1
5_prime_UTR_variant	2529	3438
3_prime_UTR_variant	3833	4741
non_coding_transcript_exon_variant	4032	4711
intron_variant	251745	338024
non_coding_transcript_variant	7686	8858
coding_transcript_variant	181
upstream_gene_variant	27187	34455
downstream_gene_variant	26897	35460
intergenic_variant	103130	117456
Coding consequences
stop_gained	673	69
frameshift_variant	678	443
stop_lost	110	1379
start_lost	73	63
inframe_insertion	256	20
inframe_deletion	122	285
protein_altering_variant	95	55
start_retained_variant	1	22
stop_retained_variant	20	15
coding_sequence_variant	5237	32465

[truncated: 17 more sheets: S11, S12, S13, S14, S15, S16, S17, S18, S19, S20, S21, S22, S23, S24, S25, S26, S27]
